# Supplementary material for: The Genetically Homogeneous Population Structure of Evynnis cardinalis Along the Chinese Coast Revealed by Whole Genome Sequencing
Source: Evol Appl. 2026 May 28;19(5):e70272. doi: 10.1111/eva.70272 (PMC13240142; doi:10.1111/eva.70272)
Supplement: Supplementary file 2 — Table S1: The statistics of genome assembly of the E. cardinalis . Table S2: KEGG enrichment of expanded gene families in E. cardinalis . Table S3: KEGG enrichment of contracted gene families in E. cardinalis . Table S4: KEGG enrichment of positively selected genes (PSGs) and rapidly evolving genes (REGs) in E. cardinalis . Table S5: Distribution of candidate gene counts per chromosome. Table S6: GO enrichment of genes located within candidate regions on chromosome 8. [file EVA-19-e70272-s001.xlsx]

## Sheet: Table S1
Table S1. The statistics of genome assembly of the E. cardinalis
Assembly	contig	scaffold
Total length	802894885	802935385
Contigs	361	292
N50	11183228	32289769
N90	3853582	29782900
L50	27	12
L90	72	18
Largest contig	27083518	39490960
GC (%)	41.34	41.34
# N's per 100 kb	0	5.04

## Sheet: Table S2
Table S2. KEGG enrichment of expanded gene families in E. cardinalis.
ID	Description	GeneRatio	BgRatio	pvalue	p.adjust	qvalue	geneID	Count
ko04512	ECM-receptor interaction	21/219	152/10189	9.28446e-12	5.23025e-10	3.64863e-10	PAED04289-RA/PAED04290-RA/PAED04293-RA/PAED11324-RA/PAED13384-RA/PAED13387-RA/PAED08381-RA/PAED08382-RA/PAED08384-RA/PAED08385-RA/PAED08387-RA/PAED10875-RA/PAED07747-RA/PAED13359-RA/PAED19413-RA/PAED00288-RA/PAED00289-RA/PAED00290-RA/PAED09596-RA/PAED09598-RA/PAED09600-RA	21
ko04260	Cardiac muscle contraction	20/219	154/10189	9.37265e-11	3.95995e-09	2.76247e-09	PAED04152-RA/PAED11949-RA/PAED14009-RA/PAED21088-RA/PAED02375-RA/PAED09521-RA/PAED12707-RA/PAED12708-RA/PAED12709-RA/PAED12710-RA/PAED16586-RA/PAED20027-RA/PAED20028-RA/PAED21038-RA/PAED09016-RA/PAED09707-RA/PAED21453-RA/PAED09565-RA/PAED02186-RA/PAED02187-RA	20
ko04514	Cell adhesion molecules	25/219	313/10189	1.36327e-08	4.60784e-07	3.21444e-07	PAED12264-RA/PAED13998-RA/PAED16877-RA/PAED16878-RA/PAED17742-RA/PAED20502-RA/PAED20503-RA/PAED22400-RA/PAED22401-RA/PAED21776-RA/PAED21783-RA/PAED21784-RA/PAED21787-RA/PAED21798-RA/PAED21810-RA/PAED21813-RA/PAED08172-RA/PAED08173-RA/PAED08174-RA/PAED12526-RA/PAED12528-RA/PAED05276-RA/PAED05277-RA/PAED01560-RA/PAED08438-RA	25
ko04145	Phagosome	21/219	246/10189	6.81739e-08	1.44017e-06	1.00467e-06	PAED01334-RA/PAED03003-RA/PAED07292-RA/PAED08041-RA/PAED13303-RA/PAED16513-RA/PAED17699-RA/PAED19315-RA/PAED19530-RA/PAED21776-RA/PAED21783-RA/PAED21784-RA/PAED21787-RA/PAED21798-RA/PAED21810-RA/PAED21813-RA/PAED10828-RA/PAED10829-RA/PAED10830-RA/PAED01560-RA/PAED08438-RA	21
ko03020	RNA polymerase	10/219	64/10189	9.41562e-07	1.44658e-05	1.00914e-05	PAED02105-RA/PAED02106-RA/PAED02118-RA/PAED02128-RA/PAED02131-RA/PAED14670-RA/PAED14672-RA/PAED16740-RA/PAED21674-RA/PAED21675-RA	10
ko04261	Adrenergic signaling in cardiomyocytes	21/219	321/10189	5.41352e-06	6.09923e-05	4.25484e-05	PAED04152-RA/PAED11949-RA/PAED14009-RA/PAED21088-RA/PAED10489-RA/PAED02375-RA/PAED09521-RA/PAED12707-RA/PAED12708-RA/PAED12709-RA/PAED12710-RA/PAED16586-RA/PAED20027-RA/PAED20028-RA/PAED21038-RA/PAED09016-RA/PAED09707-RA/PAED21453-RA/PAED09565-RA/PAED02186-RA/PAED02187-RA	21
ko04740	Olfactory transduction	13/219	162/10189	4.51139e-05	0.000381212	0.000265934	PAED04312-RA/PAED04313-RA/PAED04314-RA/PAED04315-RA/PAED04316-RA/PAED04317-RA/PAED04318-RA/PAED04319-RA/PAED04320-RA/PAED04321-RA/PAED04322-RA/PAED04323-RA/PAED04324-RA	13
ko00790	Folate biosynthesis	7/219	48/10189	6.70108e-05	0.000539277	0.000376201	PAED00653-RA/PAED06047-RA/PAED12071-RA/PAED20498-RA/PAED00905-RA/PAED09622-RA/PAED10125-RA	7
ko04612	Antigen processing and presentation	9/219	91/10189	0.00014128	0.00108529	0.0007571	PAED21776-RA/PAED21783-RA/PAED21784-RA/PAED21787-RA/PAED21798-RA/PAED21810-RA/PAED21813-RA/PAED01560-RA/PAED08438-RA	9
ko04640	Hematopoietic cell lineage	10/219	114/10189	0.000166018	0.00112228	0.000782908	PAED21776-RA/PAED21783-RA/PAED21784-RA/PAED21787-RA/PAED21798-RA/PAED21810-RA/PAED21813-RA/PAED08172-RA/PAED08173-RA/PAED08174-RA	10
ko04510	Focal adhesion	21/219	421/10189	0.000282472	0.00176386	0.00123047	PAED04289-RA/PAED04290-RA/PAED04293-RA/PAED11324-RA/PAED13384-RA/PAED13387-RA/PAED08381-RA/PAED08382-RA/PAED08384-RA/PAED08385-RA/PAED08387-RA/PAED10875-RA/PAED07747-RA/PAED13359-RA/PAED19413-RA/PAED00288-RA/PAED00289-RA/PAED00290-RA/PAED09596-RA/PAED09598-RA/PAED09600-RA	21
ko04911	Insulin secretion	14/219	221/10189	0.000292238	0.00176386	0.00123047	PAED04152-RA/PAED11949-RA/PAED14009-RA/PAED21088-RA/PAED09929-RA/PAED21491-RA/PAED21493-RA/PAED21495-RA/PAED09565-RA/PAED01101-RA/PAED07499-RA/PAED12041-RA/PAED02186-RA/PAED02187-RA	14
ko04672	Intestinal immune network for IgA production	7/219	64/10189	0.00042271	0.00246338	0.00171846	PAED21776-RA/PAED21783-RA/PAED21784-RA/PAED21787-RA/PAED21798-RA/PAED21810-RA/PAED21813-RA	7
ko04977	Vitamin digestion and absorption	6/219	50/10189	0.000664221	0.00374178	0.00261027	PAED20159-RA/PAED20160-RA/PAED20161-RA/PAED15335-RA/PAED18898-RA/PAED18900-RA	6
ko00603	Glycosphingolipid biosynthesis - globo and isoglobo series	4/219	24/10189	0.00157362	0.00804365	0.00561126	PAED00343-RA/PAED00344-RA/PAED16637-RA/PAED16737-RA	4
ko04926	Relaxin signaling pathway	14/219	268/10189	0.00192949	0.00931666	0.00649932	PAED04289-RA/PAED04290-RA/PAED04293-RA/PAED11324-RA/PAED13384-RA/PAED13387-RA/PAED08381-RA/PAED08382-RA/PAED08384-RA/PAED08385-RA/PAED08387-RA/PAED00411-RA/PAED10489-RA/PAED10490-RA	14
ko04974	Protein digestion and absorption	12/219	211/10189	0.00199344	0.0093581	0.00652823	PAED04289-RA/PAED04290-RA/PAED04293-RA/PAED11324-RA/PAED13384-RA/PAED13387-RA/PAED08381-RA/PAED08382-RA/PAED08384-RA/PAED08385-RA/PAED08387-RA/PAED10875-RA	12
ko00240	Pyrimidine metabolism	10/219	175/10189	0.00448953	0.0185056	0.0129096	PAED02105-RA/PAED02106-RA/PAED02118-RA/PAED02128-RA/PAED02131-RA/PAED14670-RA/PAED14672-RA/PAED16740-RA/PAED21674-RA/PAED21675-RA	10
ko04921	Oxytocin signaling pathway	15/219	359/10189	0.0106351	0.0427935	0.0298529	PAED04152-RA/PAED11949-RA/PAED14009-RA/PAED21088-RA/PAED00411-RA/PAED10489-RA/PAED10490-RA/PAED09016-RA/PAED09707-RA/PAED21453-RA/PAED09565-RA/PAED02186-RA/PAED02187-RA/PAED08371-RA/PAED19458-RA	15
ko04713	Circadian entrainment	11/219	233/10189	0.0118864	0.0446402	0.0311411	PAED04152-RA/PAED11949-RA/PAED14009-RA/PAED21088-RA/PAED00411-RA/PAED10489-RA/PAED10490-RA/PAED01980-RA/PAED09565-RA/PAED02186-RA/PAED02187-RA	11
ko04217	Necroptosis	11/219	238/10189	0.0137581	0.0505461	0.035261	PAED15645-RA/PAED16804-RA/PAED12189-RA/PAED12190-RA/PAED12191-RA/PAED12192-RA/PAED12193-RA/PAED12194-RA/PAED04568-RA/PAED11234-RA/PAED11235-RA	11
ko00601	Glycosphingolipid biosynthesis - lacto and neolacto series	4/219	44/10189	0.0143987	0.0506954	0.0353652	PAED00343-RA/PAED00344-RA/PAED16637-RA/PAED16737-RA	4
ko00512	Mucin type O-glycan biosynthesis	4/219	46/10189	0.016745	0.0577533	0.0402888	PAED10527-RA/PAED10529-RA/PAED10530-RA/PAED21544-RA	4
ko00770	Pantothenate and CoA biosynthesis	3/219	26/10189	0.0176911	0.0597958	0.0417137	PAED15335-RA/PAED18898-RA/PAED18900-RA	3
ko04540	Gap junction	10/219	229/10189	0.0260831	0.0849154	0.0592371	PAED01334-RA/PAED03003-RA/PAED07292-RA/PAED08041-RA/PAED13303-RA/PAED16513-RA/PAED17699-RA/PAED19315-RA/PAED19530-RA/PAED10489-RA	10
ko00400	Phenylalanine, tyrosine and tryptophan biosynthesis	2/219	12/10189	0.0263389	0.0849154	0.0592371	PAED09622-RA/PAED10125-RA	2
ko04210	Apoptosis	11/219	263/10189	0.0266303	0.0849154	0.0592371	PAED12614-RA/PAED17625-RA/PAED23018-RA/PAED23041-RA/PAED00814-RA/PAED00815-RA/PAED10697-RA/PAED10699-RA/PAED04568-RA/PAED11234-RA/PAED11235-RA	11
ko04624	Toll and Imd signaling pathway	5/219	81/10189	0.0300659	0.0940952	0.065641	PAED04568-RA/PAED11234-RA/PAED11235-RA/PAED11937-RA/PAED22452-RA	5
ko04979	Cholesterol metabolism	6/219	111/10189	0.0323253	0.0993267	0.0692905	PAED02628-RA/PAED08951-RA/PAED11000-RA/PAED11003-RA/PAED11006-RA/PAED19414-RA	6
04658	Th1 and Th2 cell differentiation	7/219	150/10189	0.0429804	0.129709	0.090485	PAED21776-RA/PAED21783-RA/PAED21784-RA/PAED21787-RA/PAED21798-RA/PAED21810-RA/PAED21813-RA	7
04141	Protein processing in endoplasmic reticulum	10/219	256/10189	0.04967	0.147267	0.102734	PAED12614-RA/PAED17625-RA/PAED23018-RA/PAED23041-RA/PAED12189-RA/PAED12190-RA/PAED12191-RA/PAED12192-RA/PAED12193-RA/PAED12194-RA	10
04623	Cytosolic DNA-sensing pathway	4/219	67/10189	0.0557412	0.162418	0.113303	PAED15645-RA/PAED10582-RA/PAED10667-RA/PAED10668-RA	4
04744	Phototransduction	4/219	68/10189	0.0582707	0.166911	0.116438	PAED02846-RA/PAED02847-RA/PAED02848-RA/PAED02849-RA	4
00515	Mannose type O-glycan biosynthesis	3/219	43/10189	0.0645215	0.181736	0.126779	PAED10974-RA/PAED22893-RA/PAED22896-RA	3
00230	Purine metabolism	12/219	343/10189	0.0664511	0.184102	0.12843	PAED02105-RA/PAED02106-RA/PAED02118-RA/PAED02128-RA/PAED02131-RA/PAED14670-RA/PAED14672-RA/PAED16740-RA/PAED21674-RA/PAED21675-RA/PAED08371-RA/PAED19458-RA	12
04726	Serotonergic synapse	9/219	243/10189	0.0789196	0.211705	0.147686	PAED00411-RA/PAED10489-RA/PAED10490-RA/PAED00905-RA/PAED09622-RA/PAED10125-RA/PAED09565-RA/PAED02186-RA/PAED02187-RA	9
04620	Toll-like receptor signaling pathway	6/219	144/10189	0.090125	0.231303	0.161357	PAED10582-RA/PAED10667-RA/PAED10668-RA/PAED04568-RA/PAED11234-RA/PAED11235-RA	6
04530	Tight junction	13/219	400/10189	0.0903312	0.231303	0.161357	PAED02375-RA/PAED09521-RA/PAED12707-RA/PAED12708-RA/PAED12709-RA/PAED12710-RA/PAED16586-RA/PAED20027-RA/PAED20028-RA/PAED21038-RA/PAED09565-RA/PAED02186-RA/PAED02187-RA	13
04730	Long-term depression	6/219	146/10189	0.0947569	0.239014	0.166736	PAED04152-RA/PAED14009-RA/PAED21088-RA/PAED00411-RA/PAED10489-RA/PAED10490-RA	6
00140	Steroid hormone biosynthesis	4/219	85/10189	0.110164	0.27379	0.190996	PAED07378-RA/PAED16566-RA/PAED16569-RA/PAED16570-RA	4
04724	Glutamatergic synapse	9/219	266/10189	0.119836	0.285737	0.199331	PAED00411-RA/PAED10489-RA/PAED10490-RA/PAED14040-RA/PAED21791-RA/PAED21816-RA/PAED09565-RA/PAED02186-RA/PAED02187-RA	9
04659	Th17 cell differentiation	7/219	192/10189	0.120043	0.285737	0.199331	PAED21776-RA/PAED21783-RA/PAED21784-RA/PAED21787-RA/PAED21798-RA/PAED21810-RA/PAED21813-RA	7
04060	Cytokine-cytokine receptor interaction	8/219	230/10189	0.122832	0.288315	0.201129	PAED10582-RA/PAED10667-RA/PAED10668-RA/PAED19399-RA/PAED19400-RA/PAED08544-RA/PAED08545-RA/PAED08546-RA	8
04727	GABAergic synapse	7/219	194/10189	0.124841	0.289015	0.201617	PAED00411-RA/PAED10489-RA/PAED10490-RA/PAED09565-RA/PAED12972-RA/PAED02186-RA/PAED02187-RA	7
04750	Inflammatory mediator regulation of TRP channels	7/219	203/10189	0.147606	0.332606	0.232027	PAED00814-RA/PAED00815-RA/PAED10697-RA/PAED10699-RA/PAED03035-RA/PAED09108-RA/PAED11026-RA	7
04215	Apoptosis - multiple species	3/219	63/10189	0.153349	0.336571	0.234793	PAED04568-RA/PAED11234-RA/PAED11235-RA	3
04392	Hippo signaling pathway - multiple species	3/219	63/10189	0.153349	0.336571	0.234793	PAED04054-RA/PAED04055-RA/PAED04427-RA	3
00380	Tryptophan metabolism	3/219	65/10189	0.163713	0.35372	0.246756	PAED00905-RA/PAED09622-RA/PAED10125-RA	3
00360	Phenylalanine metabolism	2/219	34/10189	0.165348	0.35372	0.246756	PAED09622-RA/PAED10125-RA	2
04924	Renin secretion	6/219	181/10189	0.194578	0.39619	0.276383	PAED10489-RA/PAED09565-RA/PAED02186-RA/PAED02187-RA/PAED08371-RA/PAED19458-RA	6
04064	NF-kappa B signaling pathway	5/219	145/10189	0.201864	0.403134	0.281227	PAED10582-RA/PAED10667-RA/PAED10668-RA/PAED05276-RA/PAED05277-RA	5
04725	Cholinergic synapse	8/219	262/10189	0.20276	0.403134	0.281227	PAED00411-RA/PAED10489-RA/PAED10490-RA/PAED13610-RA/PAED13611-RA/PAED09565-RA/PAED02186-RA/PAED02187-RA	8
00510	N-Glycan biosynthesis	3/219	73/10189	0.207033	0.406843	0.283815	PAED10974-RA/PAED22893-RA/PAED22896-RA	3
04723	Retrograde endocannabinoid signaling	8/219	265/10189	0.211165	0.410195	0.286153	PAED00411-RA/PAED10489-RA/PAED10490-RA/PAED09565-RA/PAED01101-RA/PAED12041-RA/PAED02186-RA/PAED02187-RA	8
04973	Carbohydrate digestion and absorption	3/219	82/10189	0.258369	0.474613	0.331091	PAED09565-RA/PAED02186-RA/PAED02187-RA	3
04622	RIG-I-like receptor signaling pathway	3/219	87/10189	0.287603	0.517074	0.360712	PAED04568-RA/PAED11234-RA/PAED11235-RA	3
00970	Aminoacyl-tRNA biosynthesis	2/219	52/10189	0.307985	0.547889	0.382208	PAED19538-RA/PAED19540-RA	2
04925	Aldosterone synthesis and secretion	6/219	219/10189	0.331628	0.572155	0.399137	PAED01980-RA/PAED09565-RA/PAED02186-RA/PAED02187-RA/PAED08371-RA/PAED19458-RA	6
04657	IL-17 signaling pathway	4/219	136/10189	0.335207	0.572221	0.399183	PAED04568-RA/PAED11234-RA/PAED11235-RA/PAED19066-RA	4
04371	Apelin signaling pathway	7/219	270/10189	0.361303	0.610602	0.425957	PAED04152-RA/PAED11949-RA/PAED14009-RA/PAED21088-RA/PAED12526-RA/PAED12528-RA/PAED10489-RA	7
04668	TNF signaling pathway	5/219	192/10189	0.396375	0.65602	0.457641	PAED05276-RA/PAED05277-RA/PAED04568-RA/PAED11234-RA/PAED11235-RA	5
04270	Vascular smooth muscle contraction	6/219	237/10189	0.40085	0.65602	0.457641	PAED13697-RA/PAED09565-RA/PAED02186-RA/PAED02187-RA/PAED08371-RA/PAED19458-RA	6
04115	p53 signaling pathway	3/219	109/10189	0.416721	0.664395	0.463484	PAED04568-RA/PAED11234-RA/PAED11235-RA	3
04927	Cortisol synthesis and secretion	4/219	160/10189	0.451911	0.707157	0.493314	PAED01980-RA/PAED09565-RA/PAED02186-RA/PAED02187-RA	4
04611	Platelet activation	7/219	297/10189	0.456592	0.707926	0.493851	PAED13697-RA/PAED08381-RA/PAED08382-RA/PAED08384-RA/PAED08385-RA/PAED08387-RA/PAED10489-RA	7
00604	Glycosphingolipid biosynthesis - ganglio series	1/219	29/10189	0.467937	0.718921	0.50152	PAED15704-RA	1
04024	cAMP signaling pathway	11/219	489/10189	0.482735	0.734974	0.51272	PAED04152-RA/PAED11949-RA/PAED14009-RA/PAED21088-RA/PAED10489-RA/PAED09565-RA/PAED02186-RA/PAED02187-RA/PAED08371-RA/PAED19458-RA/PAED13459-RA	11
04728	Dopaminergic synapse	6/219	283/10189	0.571778	0.855137	0.596545	PAED00411-RA/PAED10489-RA/PAED10490-RA/PAED09565-RA/PAED02186-RA/PAED02187-RA	6
04214	Apoptosis - fly	3/219	140/10189	0.582845	0.864043	0.602758	PAED04568-RA/PAED11234-RA/PAED11235-RA	3
04923	Regulation of lipolysis in adipocytes	3/219	144/10189	0.602032	0.884725	0.617186	PAED10489-RA/PAED08371-RA/PAED19458-RA	3
04621	NOD-like receptor signaling pathway	5/219	253/10189	0.638058	0.920696	0.64228	PAED15645-RA/PAED16804-RA/PAED04568-RA/PAED11234-RA/PAED11235-RA	5
04330	Notch signaling pathway	2/219	101/10189	0.642853	0.920696	0.64228	PAED03299-RA/PAED03300-RA	2
03008	Ribosome biogenesis in eukaryotes	2/219	104/10189	0.658674	0.934882	0.652176	PAED13610-RA/PAED13611-RA	2
03015	mRNA surveillance pathway	2/219	105/10189	0.663822	0.934882	0.652176	PAED13610-RA/PAED13611-RA	2
01230	Biosynthesis of amino acids	2/219	108/10189	0.678893	0.946633	0.660373	PAED09622-RA/PAED10125-RA	2
04140	Autophagy - animal	4/219	215/10189	0.683368	0.946633	0.660373	PAED12614-RA/PAED17625-RA/PAED23018-RA/PAED23041-RA	4
04721	Synaptic vesicle cycle	2/219	116/10189	0.716406	0.976392	0.681133	PAED01101-RA/PAED12041-RA	2
04020	Calcium signaling pathway	8/219	437/10189	0.72842	0.984824	0.687015	PAED04152-RA/PAED11949-RA/PAED14009-RA/PAED21088-RA/PAED01980-RA/PAED09565-RA/PAED02186-RA/PAED02187-RA	8
04722	Neurotrophin signaling pathway	4/219	236/10189	0.751367	0.987868	0.689139	PAED00814-RA/PAED00815-RA/PAED10697-RA/PAED10699-RA	4
04972	Pancreatic secretion	4/219	236/10189	0.751367	0.987868	0.689139	PAED04152-RA/PAED11949-RA/PAED14009-RA/PAED21088-RA	4
04391	Hippo signaling pathway - fly	3/219	182/10189	0.75449	0.987868	0.689139	PAED04054-RA/PAED04055-RA/PAED04427-RA	3
04022	cGMP-PKG signaling pathway	6/219	345/10189	0.756785	0.987868	0.689139	PAED10489-RA/PAED09565-RA/PAED02186-RA/PAED02187-RA/PAED08371-RA/PAED19458-RA	6
04218	Cellular senescence	5/219	294/10189	0.762455	0.987868	0.689139	PAED09565-RA/PAED02186-RA/PAED02187-RA/PAED01560-RA/PAED08438-RA	5
04390	Hippo signaling pathway	5/219	303/10189	0.784963	0.999573	0.697304	PAED12526-RA/PAED12528-RA/PAED14040-RA/PAED21791-RA/PAED21816-RA	5
04916	Melanogenesis	3/219	198/10189	0.802988	0.999573	0.697304	PAED00411-RA/PAED10489-RA/PAED10490-RA	3
04113	Meiosis - yeast	1/219	83/10189	0.836479	0.999573	0.697304	PAED19066-RA	1
04914	Progesterone-mediated oocyte maturation	2/219	153/10189	0.845137	0.999573	0.697304	PAED10489-RA/PAED19066-RA	2
04912	GnRH signaling pathway	3/219	216/10189	0.847715	0.999573	0.697304	PAED09565-RA/PAED02186-RA/PAED02187-RA	3
04360	Axon guidance	7/219	451/10189	0.858034	0.999573	0.697304	PAED06286-RA/PAED06287-RA/PAED10489-RA/PAED04043-RA/PAED04047-RA/PAED14173-RA/PAED14176-RA	7
04111	Cell cycle - yeast	1/219	97/10189	0.879696	0.999573	0.697304	PAED19066-RA	1
04670	Leukocyte transendothelial migration	3/219	233/10189	0.881617	0.999573	0.697304	PAED10489-RA/PAED05276-RA/PAED05277-RA	3
04062	Chemokine signaling pathway	4/219	301/10189	0.892235	0.999573	0.697304	PAED10582-RA/PAED10667-RA/PAED10668-RA/PAED10489-RA	4
ko03013	Nucleocytoplasmic transport	2/219	182/10189	0.906218	0.999573	0.697304	PAED13610-RA/PAED13611-RA	2
ko04970	Salivary secretion	2/219	192/10189	0.921461	0.999573	0.697304	PAED04152-RA/PAED21088-RA	2
ko04915	Estrogen signaling pathway	3/219	265/10189	0.927757	0.999573	0.697304	PAED00411-RA/PAED10489-RA/PAED10490-RA	3
ko04380	Osteoclast differentiation	2/219	210/10189	0.943209	0.999573	0.697304	PAED19399-RA/PAED19400-RA	2
ko04918	Thyroid hormone synthesis	1/219	141/10189	0.954277	0.999573	0.697304	PAED06283-RA	1
ko04520	Adherens junction	2/219	240/10189	0.967323	0.999573	0.697304	PAED12526-RA/PAED12528-RA	2
ko04720	Long-term potentiation	1/219	163/10189	0.971857	0.999573	0.697304	PAED02187-RA	1
ko04014	Ras signaling pathway	4/219	406/10189	0.97735	0.999573	0.697304	PAED00814-RA/PAED00815-RA/PAED10697-RA/PAED10699-RA	4
ko04015	Rap1 signaling pathway	5/219	479/10189	0.979175	0.999573	0.697304	PAED12526-RA/PAED12528-RA/PAED00411-RA/PAED10489-RA/PAED10490-RA	5
ko04114	Oocyte meiosis	1/219	177/10189	0.979346	0.999573	0.697304	PAED19066-RA	1
ko04110	Cell cycle	1/219	183/10189	0.981913	0.999573	0.697304	PAED19066-RA	1
ko04742	Taste transduction	1/219	191/10189	0.984849	0.999573	0.697304	PAED02187-RA	1
ko04971	Gastric acid secretion	1/219	192/10189	0.985181	0.999573	0.697304	PAED10489-RA	1
ko04120	Ubiquitin mediated proteolysis	1/219	197/10189	0.986735	0.999573	0.697304	PAED19066-RA	1
ko04714	Thermogenesis	2/219	328/10189	0.99397	0.999573	0.697304	PAED08371-RA/PAED19458-RA	2
ko04071	Sphingolipid signaling pathway	1/219	233/10189	0.994035	0.999573	0.697304	PAED10489-RA	1
ko04144	Endocytosis	2/219	459/10189	0.999573	0.999573	0.697304	PAED01560-RA/PAED08438-RA	2

## Sheet: Table S3
Table S3. KEGG enrichment of contracted gene families in E. cardinalis.
ID	Description	GeneRatio	BgRatio	pvalue	p.adjust	qvalue	geneID	Count
04392	Hippo signaling pathway - multiple species	2025-06-21	63/10189	2.21069e-09	5.96886e-08	3.25786e-08	PAED04455-RA/PAED04919-RA/PAED04920-RA/PAED04921-RA/PAED04922-RA/PAED04923-RA	6
04391	Hippo signaling pathway - fly	2025-06-21	182/10189	1.29885e-06	1.75345e-05	9.57048e-06	PAED04455-RA/PAED04919-RA/PAED04920-RA/PAED04921-RA/PAED04922-RA/PAED04923-RA	6
04530	Tight junction	2025-05-21	400/10189	0.00109895	0.00792552	0.00432582	PAED15871-RA/PAED04162-RA/PAED04163-RA/PAED04166-RA/PAED14245-RA	5
04670	Leukocyte transendothelial migration	2025-04-21	233/10189	0.00117415	0.00792552	0.00432582	PAED04162-RA/PAED04163-RA/PAED04166-RA/PAED14245-RA	4
04514	Cell adhesion molecules	2025-04-21	313/10189	0.00345667	0.015555	0.00849008	PAED04162-RA/PAED04163-RA/PAED04166-RA/PAED14245-RA	4
04210	Apoptosis	2025-03-21	263/10189	0.0160327	0.0393529	0.0214792	PAED05650-RA/PAED05651-RA/PAED22154-RA	3
04650	Natural killer cell mediated cytotoxicity	2025-02-21	144/10189	0.0349489	0.078635	0.0429197	PAED05650-RA/PAED05651-RA	2
04740	Olfactory transduction	2025-02-21	162/10189	0.0432991	0.0899289	0.049084	PAED14546-RA/PAED14548-RA	2
04978	Mineral absorption	2025-01-21	74/10189	0.142063	0.255714	0.139571	PAED18802-RA	1
04622	RIG-I-like receptor signaling pathway	2025-01-21	87/10189	0.164946	0.278346	0.151924	PAED06481-RA	1
03320	PPAR signaling pathway	2025-01-21	105/10189	0.195672	0.293507	0.160199	PAED06481-RA	1
04260	Cardiac muscle contraction	2025-01-21	154/10189	0.273953	0.369837	0.20186	PAED15871-RA	1
04974	Protein digestion and absorption	2025-01-21	211/10189	0.355888	0.443407	0.242015	PAED18802-RA	1
04140	Autophagy - animal	2025-01-21	215/10189	0.361295	0.443407	0.242015	PAED22154-RA	1
04141	Protein processing in endoplasmic reticulum	2025-01-21	256/10189	0.414273	0.466057	0.254378	PAED22154-RA	1
04261	Adrenergic signaling in cardiomyocytes	2025-01-21	321/10189	0.48978	0.48978	0.267326	PAED15871-RA	1

## Sheet: Table S4
Table S4. KEGG enrichment of positively selected genes (PSGs) and rapidly evolving genes (REGs) in E. cardinalis.
ID	Description	GeneRatio	BgRatio	pvalue	p.adjust	qvalue	geneID	Count
04610	Complement and coagulation cascades	9/292	128/10189	0.0112353	0.99664	0.99664	PAED08813-RA/PAED21893-RA/PAED14850-RA/PAED14291-RA/PAED18455-RA/PAED19725-RA/PAED01811-RA/PAED16139-RA/PAED00580-RA	9
00730	Thiamine metabolism	3/292	18/10189	0.0138156	0.99664	0.99664	PAED06055-RA/PAED12171-RA/PAED17728-RA	3
04016	MAPK signaling pathway - plant	3/292	21/10189	0.0211425	0.99664	0.99664	PAED10323-RA/PAED05433-RA/PAED04849-RA	3
00630	Glyoxylate and dicarboxylate metabolism	4/292	44/10189	0.0365596	0.99664	0.99664	PAED09721-RA/PAED10323-RA/PAED06235-RA/PAED01611-RA	4
03018	RNA degradation	6/292	100/10189	0.0671921	0.99664	0.99664	PAED09767-RA/PAED10336-RA/PAED06039-RA/PAED13904-RA/PAED12724-RA/PAED07089-RA	6
03008	Ribosome biogenesis in eukaryotes	6/292	104/10189	0.0780022	0.99664	0.99664	PAED02360-RA/PAED10898-RA/PAED05895-RA/PAED06004-RA/PAED12724-RA/PAED06738-RA	6
04110	Cell cycle	9/292	183/10189	0.0803637	0.99664	0.99664	PAED10294-RA/PAED10548-RA/PAED22429-RA/PAED18112-RA/PAED04588-RA/PAED19769-RA/PAED07067-RA/PAED06707-RA/PAED02613-RA	9
03410	Base excision repair	3/292	37/10189	0.0886979	0.99664	0.99664	PAED09257-RA/PAED10372-RA/PAED14605-RA	3
04140	Autophagy - animal	10/292	215/10189	0.0901709	0.99664	0.99664	PAED09099-RA/PAED10068-RA/PAED22113-RA/PAED06129-RA/PAED15336-RA/PAED13905-RA/PAED21000-RA/PAED17550-RA/PAED00307-RA/PAED06727-RA	10
00190	Oxidative phosphorylation	7/292	136/10189	0.0958402	0.99664	0.99664	PAED08846-RA/PAED08474-RA/PAED05643-RA/PAED21220-RA/PAED04551-RA/PAED04828-RA/PAED13201-RA	7
00950	Isoquinoline alkaloid biosynthesis	2/292	20/10189	0.110944	0.99664	0.99664	PAED11631-RA/PAED07625-RA	2
00380	Tryptophan metabolism	4/292	65/10189	0.115589	0.99664	0.99664	PAED10323-RA/PAED11631-RA/PAED07625-RA/PAED15684-RA	4
00280	Valine, leucine and isoleucine degradation	4/292	66/10189	0.12044	0.99664	0.99664	PAED09721-RA/PAED12301-RA/PAED17336-RA/PAED15684-RA	4
04064	NF-kappa B signaling pathway	7/292	145/10189	0.122965	0.99664	0.99664	PAED03997-RA/PAED15481-RA/PAED17811-RA/PAED20414-RA/PAED12736-RA/PAED17550-RA/PAED06792-RA	7
04146	Peroxisome	6/292	118/10189	0.122985	0.99664	0.99664	PAED10323-RA/PAED21563-RA/PAED12301-RA/PAED07763-RA/PAED07861-RA/PAED12804-RA	6
03010	Ribosome	7/292	146/10189	0.1262	0.99664	0.99664	PAED07571-RA/PAED07940-RA/PAED05049-RA/PAED21059-RA/PAED02026-RA/PAED01626-RA/PAED03093-RA	7
00020	Citrate cycle (TCA cycle)	3/292	44/10189	0.131161	0.99664	0.99664	PAED02450-RA/PAED02425-RA/PAED09721-RA	3
04138	Autophagy - yeast	5/292	94/10189	0.132421	0.99664	0.99664	PAED22113-RA/PAED06129-RA/PAED12207-RA/PAED18410-RA/PAED00138-RA	5
03022	Basal transcription factors	3/292	45/10189	0.137726	0.99664	0.99664	PAED09136-RA/PAED03690-RA/PAED07067-RA	3
04658	Th1 and Th2 cell differentiation	7/292	150/10189	0.139565	0.99664	0.99664	PAED08894-RA/PAED10899-RA/PAED15481-RA/PAED17811-RA/PAED20414-RA/PAED16459-RA/PAED22667-RA	7
00770	Pantothenate and CoA biosynthesis	2/292	26/10189	0.170147	0.99664	0.99664	PAED07442-RA/PAED02922-RA	2
00260	Glycine, serine and threonine metabolism	3/292	52/10189	0.186467	0.99664	0.99664	PAED09721-RA/PAED11631-RA/PAED01611-RA	3
00670	One carbon pool by folate	2/292	28/10189	0.190897	0.99664	0.99664	PAED01611-RA/PAED06527-RA	2
04614	Renin-angiotensin system	2/292	30/10189	0.211958	0.99664	0.99664	PAED09249-RA/PAED19725-RA	2
04660	T cell receptor signaling pathway	8/292	199/10189	0.212048	0.99664	0.99664	PAED10068-RA/PAED15481-RA/PAED17811-RA/PAED04690-RA/PAED20414-RA/PAED17550-RA/PAED06792-RA/PAED02613-RA	8
04662	B cell receptor signaling pathway	6/292	140/10189	0.213379	0.99664	0.99664	PAED10068-RA/PAED15481-RA/PAED12125-RA/PAED20414-RA/PAED12736-RA/PAED06792-RA	6
04113	Meiosis - yeast	4/292	83/10189	0.214357	0.99664	0.99664	PAED22429-RA/PAED07255-RA/PAED06707-RA/PAED02842-RA	4
04666	Fc gamma R-mediated phagocytosis	7/292	171/10189	0.219728	0.99664	0.99664	PAED10068-RA/PAED11092-RA/PAED15481-RA/PAED14252-RA/PAED18111-RA/PAED19832-RA/PAED12736-RA	7
00340	Histidine metabolism	2/292	31/10189	0.222573	0.99664	0.99664	PAED11631-RA/PAED15684-RA	2
00620	Pyruvate metabolism	3/292	58/10189	0.231232	0.99664	0.99664	PAED09721-RA/PAED15684-RA/PAED01611-RA	3
04620	Toll-like receptor signaling pathway	6/292	144/10189	0.231871	0.99664	0.99664	PAED10068-RA/PAED03997-RA/PAED21770-RA/PAED20414-RA/PAED17550-RA/PAED22667-RA	6
04611	Platelet activation	11/292	297/10189	0.23297	0.99664	0.99664	PAED01122-RA/PAED21893-RA/PAED15481-RA/PAED03797-RA/PAED03610-RA/PAED12736-RA/PAED01811-RA/PAED16383-RA/PAED22954-RA/PAED01594-RA/PAED02842-RA	11
04622	RIG-I-like receptor signaling pathway	4/292	87/10189	0.238888	0.99664	0.99664	PAED08637-RA/PAED03997-RA/PAED20414-RA/PAED17550-RA	4
04217	Necroptosis	9/292	238/10189	0.24381	0.99664	0.99664	PAED09030-RA/PAED08894-RA/PAED10899-RA/PAED05796-RA/PAED03997-RA/PAED19725-RA/PAED19609-RA/PAED16459-RA/PAED22667-RA	9
04114	Oocyte meiosis	7/292	177/10189	0.24521	0.99664	0.99664	PAED10068-RA/PAED22429-RA/PAED21597-RA/PAED19769-RA/PAED19725-RA/PAED03001-RA/PAED02842-RA	7
00360	Phenylalanine metabolism	2/292	34/10189	0.25462	0.99664	0.99664	PAED11631-RA/PAED07625-RA	2
04380	Osteoclast differentiation	8/292	210/10189	0.255063	0.99664	0.99664	PAED09212-RA/PAED10068-RA/PAED15481-RA/PAED17811-RA/PAED20414-RA/PAED17550-RA/PAED16459-RA/PAED22667-RA	8
00562	Inositol phosphate metabolism	5/292	120/10189	0.260874	0.99664	0.99664	PAED22113-RA/PAED22495-RA/PAED13920-RA/PAED08112-RA/PAED19092-RA	5
00640	Propanoate metabolism	2/292	35/10189	0.265334	0.99664	0.99664	PAED02425-RA/PAED09721-RA	2
00460	Cyanoamino acid metabolism	1/292	11/10189	0.273856	0.99664	0.99664	PAED22242-RA	1
00740	Riboflavin metabolism	1/292	11/10189	0.273856	0.99664	0.99664	PAED07442-RA	1
01040	Biosynthesis of unsaturated fatty acids	2/292	36/10189	0.276049	0.99664	0.99664	PAED10369-RA/PAED12804-RA	2
00270	Cysteine and methionine metabolism	3/292	64/10189	0.277695	0.99664	0.99664	PAED12308-RA/PAED16464-RA/PAED00589-RA	3
01212	Fatty acid metabolism	3/292	64/10189	0.277695	0.99664	0.99664	PAED10369-RA/PAED12804-RA/PAED17336-RA	3
00230	Purine metabolism	12/292	343/10189	0.279776	0.99664	0.99664	PAED22428-RA/PAED05433-RA/PAED06055-RA/PAED06225-RA/PAED21276-RA/PAED12171-RA/PAED17728-RA/PAED07442-RA/PAED03582-RA/PAED04849-RA/PAED00147-RA/PAED01609-RA	12
04136	Autophagy - other	2/292	37/10189	0.286754	0.99664	0.99664	PAED22113-RA/PAED06129-RA	2
04659	Th17 cell differentiation	7/292	192/10189	0.31238	0.99664	0.99664	PAED08894-RA/PAED05705-RA/PAED15481-RA/PAED17811-RA/PAED20414-RA/PAED16459-RA/PAED22667-RA	7
00625	Chloroalkane and chloroalkene degradation	1/292	13/10189	0.314925	0.99664	0.99664	PAED15684-RA	1
00561	Glycerolipid metabolism	4/292	99/10189	0.315582	0.99664	0.99664	PAED14850-RA/PAED12271-RA/PAED18163-RA/PAED15684-RA	4
04216	Ferroptosis	3/292	69/10189	0.317056	0.99664	0.99664	PAED06106-RA/PAED02096-RA/PAED12308-RA	3
00330	Arginine and proline metabolism	3/292	71/10189	0.33285	0.99664	0.99664	PAED09402-RA/PAED11631-RA/PAED15684-RA	3
04120	Ubiquitin mediated proteolysis	7/292	197/10189	0.335545	0.99664	0.99664	PAED09107-RA/PAED07486-RA/PAED19769-RA/PAED19758-RA/PAED01795-RA/PAED00589-RA/PAED07008-RA	7
04012	ErbB signaling pathway	6/292	166/10189	0.340504	0.99664	0.99664	PAED08943-RA/PAED08894-RA/PAED10068-RA/PAED10294-RA/PAED19725-RA/PAED22667-RA	6
00062	Fatty acid elongation	2/292	44/10189	0.360815	0.99664	0.99664	PAED10369-RA/PAED17336-RA	2
04810	Regulation of actin cytoskeleton	13/292	402/10189	0.367388	0.99664	0.99664	PAED08943-RA/PAED10068-RA/PAED01122-RA/PAED15104-RA/PAED14928-RA/PAED14252-RA/PAED03797-RA/PAED08445-RA/PAED19832-RA/PAED16383-RA/PAED00771-RA/PAED00743-RA/PAED02842-RA	13
04142	Lysosome	7/292	204/10189	0.368348	0.99664	0.99664	PAED10146-RA/PAED14540-RA/PAED05212-RA/PAED12760-RA/PAED13201-RA/PAED00443-RA/PAED00307-RA	7
00130	Ubiquinone and other terpenoid-quinone biosynthesis	1/292	16/10189	0.372229	0.99664	0.99664	PAED06858-RA	1
04115	p53 signaling pathway	4/292	109/10189	0.380977	0.99664	0.99664	PAED21597-RA/PAED20632-RA/PAED07008-RA/PAED02613-RA	4
00240	Pyrimidine metabolism	6/292	175/10189	0.38671	0.99664	0.99664	PAED10244-RA/PAED05433-RA/PAED17940-RA/PAED07442-RA/PAED04849-RA/PAED01609-RA	6
00981	Insect hormone biosynthesis	1/292	17/10189	0.390248	0.99664	0.99664	PAED15684-RA	1
04626	Plant-pathogen interaction	1/292	17/10189	0.390248	0.99664	0.99664	PAED10068-RA	1
00500	Starch and sucrose metabolism	2/292	47/10189	0.391736	0.99664	0.99664	PAED22242-RA/PAED07442-RA	2
04630	JAK-STAT signaling pathway	6/292	176/10189	0.391857	0.99664	0.99664	PAED08943-RA/PAED08894-RA/PAED10899-RA/PAED14051-RA/PAED16459-RA/PAED22667-RA	6
04650	Natural killer cell mediated cytotoxicity	5/292	144/10189	0.396404	0.99664	0.99664	PAED10068-RA/PAED15481-RA/PAED17811-RA/PAED19609-RA/PAED20632-RA	5
04068	FoxO signaling pathway	9/292	277/10189	0.398528	0.99664	0.99664	PAED08943-RA/PAED10068-RA/PAED10294-RA/PAED10323-RA/PAED05611-RA/PAED21597-RA/PAED03715-RA/PAED19609-RA/PAED20414-RA	9
04624	Toll and Imd signaling pathway	3/292	81/10189	0.411149	0.99664	0.99664	PAED05796-RA/PAED20414-RA/PAED17550-RA	3
04212	Longevity regulating pathway - worm	4/292	117/10189	0.432885	0.99664	0.99664	PAED08971-RA/PAED10323-RA/PAED21563-RA/PAED12308-RA	4
04621	NOD-like receptor signaling pathway	8/292	253/10189	0.439516	0.99664	0.99664	PAED22192-RA/PAED03997-RA/PAED15148-RA/PAED20414-RA/PAED17550-RA/PAED16459-RA/PAED22667-RA/PAED00307-RA	8
00970	Aminoacyl-tRNA biosynthesis	2/292	52/10189	0.441694	0.99664	0.99664	PAED15784-RA/PAED00456-RA	2
00140	Steroid hormone biosynthesis	3/292	85/10189	0.441749	0.99664	0.99664	PAED10369-RA/PAED21867-RA/PAED00538-RA	3
03040	Spliceosome	5/292	152/10189	0.441847	0.99664	0.99664	PAED06039-RA/PAED18153-RA/PAED19738-RA/PAED13438-RA/PAED03326-RA	5
04914	Progesterone-mediated oocyte maturation	5/292	153/10189	0.447479	0.99664	0.99664	PAED10068-RA/PAED22429-RA/PAED21597-RA/PAED19769-RA/PAED03001-RA	5
04710	Circadian rhythm	2/292	53/10189	0.451417	0.99664	0.99664	PAED02547-RA/PAED05705-RA	2
04141	Protein processing in endoplasmic reticulum	8/292	256/10189	0.452602	0.99664	0.99664	PAED08971-RA/PAED22245-RA/PAED05695-RA/PAED19759-RA/PAED19649-RA/PAED18974-RA/PAED00651-RA/PAED06855-RA	8
00071	Fatty acid degradation	2/292	54/10189	0.461043	0.99664	0.99664	PAED17336-RA/PAED15684-RA	2
00051	Fructose and mannose metabolism	2/292	55/10189	0.47057	0.99664	0.99664	PAED21273-RA/PAED00510-RA	2
03420	Nucleotide excision repair	2/292	55/10189	0.47057	0.99664	0.99664	PAED00589-RA/PAED07067-RA	2
04668	TNF signaling pathway	6/292	192/10189	0.473526	0.99664	0.99664	PAED10068-RA/PAED01133-RA/PAED03997-RA/PAED20632-RA/PAED20414-RA/PAED17550-RA	6
04066	HIF-1 signaling pathway	6/292	195/10189	0.488551	0.99664	0.99664	PAED08943-RA/PAED10068-RA/PAED10294-RA/PAED21273-RA/PAED21597-RA/PAED19725-RA	6
00350	Tyrosine metabolism	2/292	57/10189	0.489318	0.99664	0.99664	PAED11631-RA/PAED07625-RA	2
00310	Lysine degradation	3/292	92/10189	0.493712	0.99664	0.99664	PAED21559-RA/PAED03788-RA/PAED15684-RA	3
04962	Vasopressin-regulated water reabsorption	3/292	93/10189	0.500942	0.99664	0.99664	PAED22349-RA/PAED08217-RA/PAED00553-RA	3
04720	Long-term potentiation	5/292	163/10189	0.502865	0.99664	0.99664	PAED09420-RA/PAED10068-RA/PAED03715-RA/PAED19725-RA/PAED02842-RA	5
04111	Cell cycle - yeast	3/292	97/10189	0.529326	0.99664	0.99664	PAED22429-RA/PAED07255-RA/PAED06707-RA	3
00650	Butanoate metabolism	1/292	26/10189	0.530903	0.99664	0.99664	PAED12301-RA	1
00900	Terpenoid backbone biosynthesis	1/292	26/10189	0.530903	0.99664	0.99664	PAED00388-RA	1
00910	Nitrogen metabolism	1/292	26/10189	0.530903	0.99664	0.99664	PAED08837-RA	1
04360	Axon guidance	13/292	451/10189	0.53239	0.99664	0.99664	PAED02321-RA/PAED02215-RA/PAED09015-RA/PAED08724-RA/PAED22424-RA/PAED05611-RA/PAED15288-RA/PAED14252-RA/PAED03797-RA/PAED19725-RA/PAED13043-RA/PAED13366-RA/PAED19121-RA	13
04550	Signaling pathways regulating pluripotency of stem cells	8/292	275/10189	0.533809	0.99664	0.99664	PAED02381-RA/PAED09015-RA/PAED10068-RA/PAED21597-RA/PAED18113-RA/PAED00449-RA/PAED06990-RA/PAED02992-RA	8
04913	Ovarian steroidogenesis	3/292	99/10189	0.543179	0.99664	0.99664	PAED21867-RA/PAED21597-RA/PAED01544-RA	3
03430	Mismatch repair	1/292	27/10189	0.544381	0.99664	0.99664	PAED12253-RA	1
04657	IL-17 signaling pathway	4/292	136/10189	0.550063	0.99664	0.99664	PAED03997-RA/PAED20632-RA/PAED20414-RA/PAED17550-RA	4
04330	Notch signaling pathway	3/292	101/10189	0.556793	0.99664	0.99664	PAED08897-RA/PAED04588-RA/PAED07243-RA	3
00564	Glycerophospholipid metabolism	4/292	138/10189	0.561673	0.99664	0.99664	PAED14850-RA/PAED21537-RA/PAED12271-RA/PAED18163-RA	4
00604	Glycosphingolipid biosynthesis - ganglio series	1/292	29/10189	0.57019	0.99664	0.99664	PAED14993-RA	1
04214	Apoptosis - fly	4/292	140/10189	0.573119	0.99664	0.99664	PAED08943-RA/PAED03997-RA/PAED20632-RA/PAED17550-RA	4
01200	Carbon metabolism	5/292	178/10189	0.581482	0.99664	0.99664	PAED02450-RA/PAED02425-RA/PAED09721-RA/PAED10323-RA/PAED02892-RA	5
01210	2-Oxocarboxylic acid metabolism	1/292	30/10189	0.582543	0.99664	0.99664	PAED02450-RA	1
04919	Thyroid hormone signaling pathway	7/292	251/10189	0.583317	0.99664	0.99664	PAED10068-RA/PAED05267-RA/PAED21273-RA/PAED04588-RA/PAED19908-RA/PAED22667-RA/PAED07243-RA	7
04714	Thermogenesis	9/292	328/10189	0.601162	0.99664	0.99664	PAED08846-RA/PAED08474-RA/PAED05643-RA/PAED15336-RA/PAED21220-RA/PAED04551-RA/PAED04828-RA/PAED12637-RA/PAED06878-RA	9
04664	Fc epsilon RI signaling pathway	3/292	108/10189	0.602481	0.99664	0.99664	PAED10068-RA/PAED15481-RA/PAED12736-RA	3
00120	Primary bile acid biosynthesis	1/292	32/10189	0.606197	0.99664	0.99664	PAED22649-RA	1
04730	Long-term depression	4/292	146/10189	0.606429	0.99664	0.99664	PAED10068-RA/PAED21597-RA/PAED03715-RA/PAED12736-RA	4
04917	Prolactin signaling pathway	4/292	146/10189	0.606429	0.99664	0.99664	PAED08894-RA/PAED10068-RA/PAED21867-RA/PAED22667-RA	4
04218	Cellular senescence	8/292	294/10189	0.610153	0.99664	0.99664	PAED02561-RA/PAED10068-RA/PAED10548-RA/PAED15336-RA/PAED18112-RA/PAED13043-RA/PAED02842-RA/PAED02613-RA	8
04014	Ras signaling pathway	11/292	406/10189	0.61974	0.99664	0.99664	PAED02561-RA/PAED08943-RA/PAED10068-RA/PAED01133-RA/PAED15481-RA/PAED21597-RA/PAED07756-RA/PAED20414-RA/PAED19121-RA/PAED00771-RA/PAED00579-RA	11
00565	Ether lipid metabolism	2/292	73/10189	0.623439	0.99664	0.99664	PAED21537-RA/PAED07442-RA	2
00100	Steroid biosynthesis	1/292	34/10189	0.628515	0.99664	0.99664	PAED22649-RA	1
04013	MAPK signaling pathway - fly	6/292	225/10189	0.628842	0.99664	0.99664	PAED08943-RA/PAED10068-RA/PAED11968-RA/PAED12736-RA/PAED17550-RA/PAED00579-RA	6
04978	Mineral absorption	2/292	74/10189	0.630853	0.99664	0.99664	PAED09194-RA/PAED02822-RA	2
04210	Apoptosis	7/292	263/10189	0.63266	0.99664	0.99664	PAED08814-RA/PAED10068-RA/PAED01133-RA/PAED19609-RA/PAED20632-RA/PAED20414-RA/PAED00307-RA	7
00511	Other glycan degradation	1/292	35/10189	0.639197	0.99664	0.99664	PAED05212-RA	1
00514	Other types of O-glycan biosynthesis	1/292	35/10189	0.639197	0.99664	0.99664	PAED17926-RA	1
04350	TGF-beta signaling pathway	4/292	154/10189	0.648304	0.99664	0.99664	PAED02381-RA/PAED10548-RA/PAED18113-RA/PAED02992-RA	4
00053	Ascorbate and aldarate metabolism	1/292	38/10189	0.66944	0.99664	0.99664	PAED15684-RA	1
04144	Endocytosis	12/292	459/10189	0.670331	0.99664	0.99664	PAED08943-RA/PAED11092-RA/PAED22195-RA/PAED15104-RA/PAED21526-RA/PAED18111-RA/PAED08217-RA/PAED04617-RA/PAED20333-RA/PAED01544-RA/PAED02865-RA/PAED02842-RA	12
04070	Phosphatidylinositol signaling system	4/292	159/10189	0.672937	0.99664	0.99664	PAED22113-RA/PAED22495-RA/PAED13920-RA/PAED08112-RA	4
04270	Vascular smooth muscle contraction	6/292	237/10189	0.678315	0.99664	0.99664	PAED10068-RA/PAED01122-RA/PAED03797-RA/PAED03610-RA/PAED16383-RA/PAED02842-RA	6
04320	Dorso-ventral axis formation	2/292	81/10189	0.679594	0.99664	0.99664	PAED08943-RA/PAED10068-RA	2
00030	Pentose phosphate pathway	1/292	40/10189	0.688185	0.99664	0.99664	PAED02892-RA	1
04726	Serotonergic synapse	6/292	243/10189	0.701403	0.99664	0.99664	PAED09420-RA/PAED10068-RA/PAED11631-RA/PAED07625-RA/PAED20632-RA/PAED13020-RA	6
00040	Pentose and glucuronate interconversions	1/292	42/10189	0.705871	0.99664	0.99664	PAED00510-RA	1
04921	Oxytocin signaling pathway	9/292	359/10189	0.706571	0.99664	0.99664	PAED08943-RA/PAED10068-RA/PAED01122-RA/PAED19725-RA/PAED13020-RA/PAED13043-RA/PAED16383-RA/PAED02842-RA/PAED02819-RA	9
00515	Mannose type O-glycan biosynthesis	1/292	43/10189	0.714335	0.99664	0.99664	PAED17926-RA	1
04130	SNARE interactions in vesicular transport	1/292	43/10189	0.714335	0.99664	0.99664	PAED06727-RA	1
04213	Longevity regulating pathway - multiple species	3/292	128/10189	0.715115	0.99664	0.99664	PAED10323-RA/PAED21597-RA/PAED04588-RA	3
04015	Rap1 signaling pathway	12/292	479/10189	0.725703	0.99664	0.99664	PAED02561-RA/PAED02381-RA/PAED09420-RA/PAED08943-RA/PAED10068-RA/PAED05399-RA/PAED21597-RA/PAED07756-RA/PAED20391-RA/PAED22954-RA/PAED19121-RA/PAED00771-RA	12
04072	Phospholipase D signaling pathway	8/292	328/10189	0.72871	0.99664	0.99664	PAED09420-RA/PAED08943-RA/PAED10068-RA/PAED15481-RA/PAED15336-RA/PAED14850-RA/PAED12271-RA/PAED03715-RA	8
00860	Porphyrin metabolism	1/292	45/10189	0.730542	0.99664	0.99664	PAED06106-RA	1
04150	mTOR signaling pathway	6/292	252/10189	0.733907	0.99664	0.99664	PAED09015-RA/PAED10068-RA/PAED15336-RA/PAED21597-RA/PAED07960-RA/PAED20414-RA	6
04612	Antigen processing and presentation	2/292	91/10189	0.739992	0.99664	0.99664	PAED06045-RA/PAED00307-RA	2
00410	beta-Alanine metabolism	1/292	47/10189	0.745832	0.99664	0.99664	PAED15684-RA	1
00534	Glycosaminoglycan biosynthesis - heparan sulfate / heparin	1/292	50/10189	0.767161	0.99664	0.99664	PAED12501-RA	1
04510	Focal adhesion	10/292	421/10189	0.772625	0.99664	0.99664	PAED08943-RA/PAED10068-RA/PAED01122-RA/PAED14928-RA/PAED21597-RA/PAED16383-RA/PAED00743-RA/PAED07269-RA/PAED02865-RA/PAED02842-RA	10
04910	Insulin signaling pathway	6/292	264/10189	0.773251	0.99664	0.99664	PAED10068-RA/PAED10313-RA/PAED06080-RA/PAED15336-RA/PAED20414-RA/PAED02842-RA	6
04915	Estrogen signaling pathway	6/292	265/10189	0.776325	0.99664	0.99664	PAED08943-RA/PAED10068-RA/PAED03715-RA/PAED19908-RA/PAED13020-RA/PAED02842-RA	6
00760	Nicotinate and nicotinamide metabolism	1/292	52/10189	0.78038	0.99664	0.99664	PAED07442-RA	1
04961	Endocrine and other factor-regulated calcium reabsorption	2/292	100/10189	0.78579	0.99664	0.99664	PAED08217-RA/PAED13228-RA	2
00600	Sphingolipid metabolism	2/292	101/10189	0.790416	0.99664	0.99664	PAED08906-RA/PAED12207-RA	2
00983	Drug metabolism - other enzymes	2/292	101/10189	0.790416	0.99664	0.99664	PAED05433-RA/PAED04849-RA	2
04341	Hedgehog signaling pathway - fly	1/292	55/10189	0.798819	0.99664	0.99664	PAED13366-RA	1
04670	Leukocyte transendothelial migration	5/292	233/10189	0.802747	0.99664	0.99664	PAED02561-RA/PAED09420-RA/PAED04080-RA/PAED18108-RA/PAED04690-RA	5
00010	Glycolysis / Gluconeogenesis	2/292	104/10189	0.803772	0.99664	0.99664	PAED09721-RA/PAED15684-RA	2
03050	Proteasome	1/292	56/10189	0.804616	0.99664	0.99664	PAED19325-RA	1
04971	Gastric acid secretion	4/292	192/10189	0.805348	0.99664	0.99664	PAED22217-RA/PAED19725-RA/PAED13020-RA/PAED16383-RA	4
03320	PPAR signaling pathway	2/292	105/10189	0.808053	0.99664	0.99664	PAED08416-RA/PAED22649-RA	2
04964	Proximal tubule bicarbonate reclamation	1/292	58/10189	0.815715	0.99664	0.99664	PAED17979-RA	1
04512	ECM-receptor interaction	3/292	152/10189	0.815857	0.99664	0.99664	PAED14928-RA/PAED00743-RA/PAED07269-RA	3
04520	Adherens junction	5/292	240/10189	0.822853	0.99664	0.99664	PAED08943-RA/PAED05399-RA/PAED06080-RA/PAED08445-RA/PAED17550-RA	5
04916	Melanogenesis	4/292	198/10189	0.824049	0.99664	0.99664	PAED09212-RA/PAED09015-RA/PAED10068-RA/PAED19725-RA	4
04728	Dopaminergic synapse	6/292	283/10189	0.826431	0.99664	0.99664	PAED10445-RA/PAED11631-RA/PAED07625-RA/PAED19725-RA/PAED13020-RA/PAED02842-RA	6
04975	Fat digestion and absorption	1/292	61/10189	0.831196	0.99664	0.99664	PAED14850-RA	1
04979	Cholesterol metabolism	2/292	111/10189	0.832038	0.99664	0.99664	PAED22649-RA/PAED01544-RA	2
00052	Galactose metabolism	1/292	62/10189	0.836063	0.99664	0.99664	PAED22242-RA	1
01120	Microbial metabolism in diverse environments	5/292	245/10189	0.836183	0.99664	0.99664	PAED02450-RA/PAED02425-RA/PAED09721-RA/PAED15684-RA/PAED01611-RA	5
04215	Apoptosis - multiple species	1/292	63/10189	0.84079	0.99664	0.99664	PAED20632-RA	1
04392	Hippo signaling pathway - multiple species	1/292	63/10189	0.84079	0.99664	0.99664	PAED02561-RA	1
04927	Cortisol synthesis and secretion	3/292	160/10189	0.84197	0.99664	0.99664	PAED21867-RA/PAED00147-RA/PAED01544-RA	3
04640	Hematopoietic cell lineage	2/292	114/10189	0.84299	0.99664	0.99664	PAED14928-RA/PAED17937-RA	2
03020	RNA polymerase	1/292	64/10189	0.845381	0.99664	0.99664	PAED01609-RA	1
00982	Drug metabolism - cytochrome P450	1/292	65/10189	0.84984	0.99664	0.99664	PAED11631-RA	1
04137	Mitophagy - animal	2/292	117/10189	0.853293	0.99664	0.99664	PAED09212-RA/PAED07771-RA	2
04623	Cytosolic DNA-sensing pathway	1/292	67/10189	0.858378	0.99664	0.99664	PAED20414-RA	1
04211	Longevity regulating pathway	3/292	166/10189	0.8594	0.99664	0.99664	PAED10323-RA/PAED15336-RA/PAED21597-RA	3
04744	Phototransduction	1/292	68/10189	0.862463	0.99664	0.99664	PAED03582-RA	1
04152	AMPK signaling pathway	4/292	213/10189	0.864389	0.99664	0.99664	PAED15336-RA/PAED21273-RA/PAED21597-RA/PAED17550-RA	4
04062	Chemokine signaling pathway	6/292	301/10189	0.867214	0.99664	0.99664	PAED08894-RA/PAED10068-RA/PAED04690-RA/PAED20414-RA/PAED12736-RA/PAED22667-RA	6
04912	GnRH signaling pathway	4/292	216/10189	0.871437	0.99664	0.99664	PAED08943-RA/PAED10068-RA/PAED19828-RA/PAED19725-RA	4
04340	Hedgehog signaling pathway	1/292	71/10189	0.874028	0.99664	0.99664	PAED13366-RA	1
04960	Aldosterone-regulated sodium reabsorption	1/292	72/10189	0.877664	0.99664	0.99664	PAED21597-RA	1
00480	Glutathione metabolism	1/292	73/10189	0.881195	0.99664	0.99664	PAED12308-RA	1
00510	N-Glycan biosynthesis	1/292	73/10189	0.881195	0.99664	0.99664	PAED06062-RA	1
04310	Wnt signaling pathway	5/292	271/10189	0.892875	0.99664	0.99664	PAED09015-RA/PAED19725-RA/PAED12626-RA/PAED13043-RA/PAED17550-RA	5
04924	Renin secretion	3/292	181/10189	0.895809	0.99664	0.99664	PAED09249-RA/PAED13020-RA/PAED00307-RA	3
03013	Nucleocytoplasmic transport	3/292	182/10189	0.897906	0.99664	0.99664	PAED21652-RA/PAED16068-RA/PAED22651-RA	3
04540	Gap junction	4/292	229/10189	0.89845	0.99664	0.99664	PAED08943-RA/PAED10068-RA/PAED03715-RA/PAED19828-RA	4
04713	Circadian entrainment	4/292	233/10189	0.905695	0.99664	0.99664	PAED02547-RA/PAED04767-RA/PAED19725-RA/PAED13020-RA	4
04973	Carbohydrate digestion and absorption	1/292	82/10189	0.908735	0.99664	0.99664	PAED22242-RA	1
04722	Neurotrophin signaling pathway	4/292	236/10189	0.910827	0.99664	0.99664	PAED10068-RA/PAED19828-RA/PAED19725-RA/PAED20414-RA	4
04011	MAPK signaling pathway - yeast	1/292	83/10189	0.911371	0.99664	0.99664	PAED10323-RA	1
04745	Phototransduction - fly	1/292	83/10189	0.911371	0.99664	0.99664	PAED19725-RA	1
04727	GABAergic synapse	3/292	194/10189	0.920275	0.99664	0.99664	PAED17979-RA/PAED08249-RA/PAED13020-RA	3
04145	Phagosome	4/292	246/10189	0.926187	0.99664	0.99664	PAED22113-RA/PAED17937-RA/PAED13201-RA/PAED00553-RA	4
04750	Inflammatory mediator regulation of TRP channels	3/292	203/10189	0.934018	0.99664	0.99664	PAED21597-RA/PAED19725-RA/PAED02842-RA	3
04022	cGMP-PKG signaling pathway	6/292	345/10189	0.934586	0.99664	0.99664	PAED10068-RA/PAED01122-RA/PAED22428-RA/PAED13043-RA/PAED16383-RA/PAED02842-RA	6
04260	Cardiac muscle contraction	2/292	154/10189	0.938388	0.99664	0.99664	PAED21220-RA/PAED02819-RA	2
04723	Retrograde endocannabinoid signaling	4/292	265/10189	0.948986	0.99664	0.99664	PAED08474-RA/PAED03715-RA/PAED04551-RA/PAED13020-RA	4
04514	Cell adhesion molecules	5/292	313/10189	0.949017	0.99664	0.99664	PAED02321-RA/PAED04080-RA/PAED06080-RA/PAED18108-RA/PAED00222-RA	5
04740	Olfactory transduction	2/292	162/10189	0.949244	0.99664	0.99664	PAED03582-RA/PAED19725-RA	2
04724	Glutamatergic synapse	4/292	266/10189	0.949985	0.99664	0.99664	PAED05611-RA/PAED17979-RA/PAED03715-RA/PAED00689-RA	4
04925	Aldosterone synthesis and secretion	3/292	219/10189	0.953202	0.99664	0.99664	PAED19725-RA/PAED13020-RA/PAED01544-RA	3
03015	mRNA surveillance pathway	1/292	105/10189	0.953533	0.99664	0.99664	PAED02842-RA	1
04911	Insulin secretion	3/292	221/10189	0.955197	0.99664	0.99664	PAED09420-RA/PAED22217-RA/PAED19725-RA	3
01230	Biosynthesis of amino acids	1/292	108/10189	0.957454	0.99664	0.99664	PAED02450-RA	1
04060	Cytokine-cytokine receptor interaction	3/292	230/10189	0.963228	0.99664	0.99664	PAED08943-RA/PAED22223-RA/PAED19609-RA	3
04370	VEGF signaling pathway	1/292	115/10189	0.965368	0.99664	0.99664	PAED10068-RA	1
04721	Synaptic vesicle cycle	1/292	116/10189	0.966372	0.99664	0.99664	PAED13201-RA	1
04972	Pancreatic secretion	3/292	236/10189	0.96781	0.99664	0.99664	PAED22217-RA/PAED08217-RA/PAED19725-RA	3
04976	Bile secretion	2/292	181/10189	0.9682	0.99664	0.99664	PAED09849-RA/PAED01544-RA	2
04020	Calcium signaling pathway	7/292	437/10189	0.970334	0.99664	0.99664	PAED08943-RA/PAED01051-RA/PAED22217-RA/PAED03715-RA/PAED19725-RA/PAED16383-RA/PAED01594-RA	7
04742	Taste transduction	2/292	191/10189	0.975228	0.99664	0.99664	PAED01051-RA/PAED03715-RA	2
04390	Hippo signaling pathway	4/292	303/10189	0.976483	0.99664	0.99664	PAED02561-RA/PAED02381-RA/PAED09015-RA/PAED02842-RA	4
04922	Glucagon signaling pathway	2/292	194/10189	0.977027	0.99664	0.99664	PAED21273-RA/PAED19725-RA	2
04920	Adipocytokine signaling pathway	1/292	131/10189	0.978376	0.99664	0.99664	PAED20414-RA	1
04725	Cholinergic synapse	3/292	262/10189	0.982127	0.99664	0.99664	PAED10068-RA/PAED19725-RA/PAED13020-RA	3
04261	Adrenergic signaling in cardiomyocytes	4/292	321/10189	0.983939	0.99664	0.99664	PAED09420-RA/PAED19725-RA/PAED02842-RA/PAED02819-RA	4
04974	Protein digestion and absorption	2/292	211/10189	0.985068	0.99664	0.99664	PAED17979-RA/PAED19725-RA	2
04371	Apelin signaling pathway	3/292	270/10189	0.985139	0.99664	0.99664	PAED10068-RA/PAED22113-RA/PAED16383-RA	3
04530	Tight junction	5/292	400/10189	0.990805	0.99664	0.99664	PAED08943-RA/PAED04080-RA/PAED01928-RA/PAED18108-RA/PAED02613-RA	5
04071	Sphingolipid signaling pathway	2/292	233/10189	0.99152	0.99664	0.99664	PAED10068-RA/PAED12207-RA	2
04391	Hippo signaling pathway - fly	1/292	182/10189	0.995206	0.99664	0.99664	PAED22192-RA	1
04024	cAMP signaling pathway	6/292	489/10189	0.995707	0.99664	0.99664	PAED09420-RA/PAED10068-RA/PAED01122-RA/PAED19725-RA/PAED13366-RA/PAED02842-RA	6
04926	Relaxin signaling pathway	2/292	268/10189	0.99661	0.99664	0.99664	PAED08943-RA/PAED10068-RA	2

## Sheet: Table S5
Table S5. Distribution of candidate gene counts per chromosome.
CHROM	Gene_Count
1	94
2	9
3	124
4	149
5	319
6	65
7	160
8	1940
9	444
10	974
11	717
12	534
13	374
14	123
15	33
16	1167
17	973
18	1059
19	587
20	193
21	142
22	255
23	103
24	100

## Sheet: Table S6
Table S6. GO enrichment of genes located within candidate regions on chromosome 8.
GO_ID	Term	Ontology	GeneRatio	BgRatio	pvalue	p.adjust	qvalue	geneID	Count
GO:0031267	small GTPase binding	MF	3/56	37/13611	0.000464188	0.0162466	0.0112382	PAED17658/PAED17687/PAED17706	3
GO:0016043	cellular component organization	BP	2/56	14/13611	0.00146575	0.0171004	0.0118289	PAED17658/PAED17706	2
GO:0030036	actin cytoskeleton organization	BP	2/56	14/13611	0.00146575	0.0171004	0.0118289	PAED17658/PAED17706	2
GO:0015074	DNA integration	BP	4/56	145/13611	0.00295423	0.0258495	0.0178809	PAED17617/PAED17638/PAED17640/PAED17674	4
GO:0006418	tRNA aminoacylation for protein translation	BP	2/56	28/13611	0.00586799	0.0410759	0.0284134	PAED17651/PAED18097	2
GO:0004812	aminoacyl-tRNA ligase activity	MF	2/56	35/13611	0.00906833	0.0528986	0.0365915	PAED17651/PAED18097	2
GO:0000166	nucleotide binding	MF	2/56	50/13611	0.0179509	0.0897543	0.0620857	PAED17651/PAED18097	2
GO:0003777	microtubule motor activity	MF	2/56	57/13611	0.0229639	0.100467	0.0694961	PAED17656/PAED17657	2
GO:0051260	protein homooligomerization	BP	2/56	65/13611	0.0293107	0.11148	0.077114	PAED17660/PAED17667	2
GO:0003779	actin binding	MF	2/56	68/13611	0.0318514	0.11148	0.077114	PAED17658/PAED17706	2
GO:0007018	microtubule-based movement	BP	2/56	74/13611	0.037182	0.118306	0.0818359	PAED17656/PAED17657	2
GO:0004518	nuclease activity	MF	1/56	12/13611	0.0482889	0.135378	0.0936453	PAED18099	1
GO:0008017	microtubule binding	MF	2/56	88/13611	0.0508203	0.135378	0.0936453	PAED17656/PAED17657	2
GO:0046983	protein dimerization activity	MF	4/56	347/13611	0.0541514	0.135378	0.0936453	PAED17618/PAED17642/PAED17675/PAED17681	4
GO:0046961	proton-transporting ATPase activity, rotational mechanism	MF	1/56	17/13611	0.0677265	0.144865	0.100207	PAED17661	1
GO:0006364	rRNA processing	BP	1/56	18/13611	0.0715669	0.144865	0.100207	PAED17693	1
GO:0022857	transmembrane transporter activity	MF	3/56	236/13611	0.0730421	0.144865	0.100207	PAED17694/PAED17695/PAED18295	3
GO:0005634	nucleus	CC	3/56	238/13611	0.074502	0.144865	0.100207	PAED17645/PAED17662/PAED18027	3
GO:0051536	iron-sulfur cluster binding	MF	1/56	21/13611	0.0829954	0.152886	0.105756	PAED17659	1
GO:0003824	catalytic activity	MF	2/56	145/13611	0.119777	0.200169	0.138463	PAED17659/PAED17663	2
GO:1902600	proton transmembrane transport	BP	1/56	31/13611	0.120101	0.200169	0.138463	PAED17661	1
GO:0005216	ion channel activity	MF	2/56	171/13611	0.156155	0.248428	0.171845	PAED17660/PAED17667	2
GO:0003676	nucleic acid binding	MF	2/56	215/13611	0.221434	0.336965	0.233088	PAED17641/PAED17643	2
GO:0003774	cytoskeletal motor activity	MF	1/56	66/13611	0.238723	0.345585	0.239051	PAED17935	1
GO:0007275	multicellular organism development	BP	1/56	70/13611	0.251236	0.345585	0.239051	PAED18027	1
GO:0008270	zinc ion binding	MF	3/56	430/13611	0.259965	0.345585	0.239051	PAED17641/PAED17643/PAED17645	3
GO:0016459	myosin complex	CC	1/56	75/13611	0.266594	0.345585	0.239051	PAED17935	1
GO:0006811	ion transport	BP	2/56	271/13611	0.306938	0.383672	0.265397	PAED17660/PAED17667	2
GO:0005840	ribosome	CC	1/56	105/13611	0.352451	0.423646	0.293048	PAED17671	1
GO:0006412	translation	BP	1/56	109/13611	0.363125	0.423646	0.293048	PAED17671	1
GO:0003735	structural constituent of ribosome	MF	1/56	116/13611	0.381391	0.430603	0.29786	PAED17671	1
GO:0003700	DNA-binding transcription factor activity	MF	2/56	338/13611	0.406892	0.445038	0.307846	PAED17668/PAED18027	2
GO:0005509	calcium ion binding	MF	2/56	408/13611	0.503754	0.534285	0.36958	PAED17665/PAED17701	2
GO:0005576	extracellular region	CC	1/56	269/13611	0.67376	0.693577	0.479767	PAED17629	1
GO:0005525	GTP binding	MF	1/56	398/13611	0.810873	0.810873	0.560904	PAED17699	1
